# Supplementary material for: Two Alimentary Canal Proteins, Fo-GN and Fo-Cyp1, Act in Western Flower Thrips, Frankliniella occidentalis TSWV Infection
Source: Insects. 2023 Feb 3;14(2):154. doi: 10.3390/insects14020154 (PMC9965231; doi:10.3390/insects14020154)
Supplement: Supplementary file 1 [file insects-14-00154-s001.zip]

Archive with 1 entries (1 files):
- insects-2178298-supplementary.pdf
